# Supplementary material for: Synergistic Integration of Polypyrrole, Graphene Oxide, and Silver Nanowires into Flexible Polymeric Films for EMI Shielding Applications
Source: Molecules. 2025 Oct 29;30(21):4221. doi: 10.3390/molecules30214221 (PMC12610193; doi:10.3390/molecules30214221)
Supplement: Supplementary file 1 [file molecules-30-04221-s001.zip]

Archive with 1 entries (1 files):
- molecules-3896113-supplementary.pdf
